# Supplementary material for: Comparative Efficacy of Platelet-Rich Plasma, Corticosteroid, Hyaluronic Acid, and Placebo (Saline) Injections in Patients with Lateral Elbow Tendinopathy: A Randomized Controlled Trial
Source: J Clin Med. 2025 Jan 13;14(2):472. doi: 10.3390/jcm14020472 (PMC11766060; doi:10.3390/jcm14020472)
Supplement: Supplementary file 1 [file jcm-14-00472-s001.zip]

Archive with 1 entries (1 files):
- jcm-3339471-supplementary.pdf
